# Supplementary material for: Vitamin D Level Trajectories of Adolescent Patients with Anorexia Nervosa at Inpatient Admission, during Treatment, and at One Year Follow Up: Association with Depressive Symptoms
Source: Nutrients. 2021 Jul 9;13(7):2356. doi: 10.3390/nu13072356 (PMC8308738; doi:10.3390/nu13072356)
Supplement: Supplementary file 1 [file nutrients-13-02356-s001.zip]

Archive with 1 entries (1 files):
- nutrients-1259868-supplementary.pdf
